# Supplementary material for: Consumer Awareness of the Degree of Industrial Food Processing and the Association with Healthiness—A Pilot Study
Source: Nutrients. 2022 Oct 21;14(20):4438. doi: 10.3390/nu14204438 (PMC9610034; doi:10.3390/nu14204438)
Supplement: Supplementary file 1 [file nutrients-14-04438-s001.zip]

Archive with 1 entries (1 files):
- nutrients-1973737-supplementary.pdf
